# Supplementary material for: Systematic identification of genes encoding cell surface and secreted proteins that are essential for in vitro growth and infection in Leishmania donovani
Source: PLoS Pathog. 2022 Feb 24;18(2):e1010364. doi: 10.1371/journal.ppat.1010364 (PMC8903277; doi:10.1371/journal.ppat.1010364)
Supplement: S1 Table — Each gene is given a systematic "LD" number for convenience together with its accession number. The number of knock-out attempts and chromosome number for each gene is also noted. (XLSX) [file ppat.1010364.s001.xlsx]

## Sheet: Table S1
Table S1. Number of gene deletion experiments attempted. The chromosome number each gene is located on is also noted.
Library ID	Knockout attempt rounds	Positive growth	Null mutant	Retention native locus	Chromosome	Gene ID
LD01	1	1	Yes	No	29	LdBPK_290860.1
LD02	5	0.2	No	Yes	3	LdBPK_030320.1
LD03	1	1	Yes	No	3	LdBPK_030930.1
LD04	5	0	No	N/A	29	LdBPK_290790.1
LD05	5	1	Yes	No	28	LdBPK_280600.1
LD06	1	1	Yes	No	10	LdBPK_100150.1
LD07	1	1	Yes	No	36	LdBPK_363330.1
LD08	1	1	Yes	No	34	LdBPK_340400.1
LD09	3	0.3333	Yes	No	19	LdBPK_190920.1
LD10	8	0.125	No	Yes	29	LdBPK_292250.1
LD11	10	0	No	N/A	21	LdBPK_211610.1
LD12	6	0.6667	No	Yes	4	LdBPK_040370.1
LD13	4	0.5	Yes	No	5	LdBPK_050900.1
LD14	1	1	Yes	No	5	LdBPK_051070.1
LD15	1	1	Yes	No	6	LdBPK_061240.1
LD16	1	1	Yes	No	9	LdBPK_090240.1
LD17	3	0.6667	No	Yes	9	LdBPK_090870.1
LD18	5	0	No	N/A	10	LdBPK_100590.1
LD19	1	1	Yes	No	13	LdBPK_130940.1
LD20	1	1	Yes	No	14	LdBPK_140560.1
LD21	2	1	No	Yes	14	LdBPK_141150.1
LD22	1	1	Yes	No	14	LdBPK_141410.1
LD23	1	1	Yes	No	17	LdBPK_170240.1
LD24	1	1	Yes	No	17	LdBPK_171460.1
LD25	3	0.3333	Yes	No	19	LdBPK_190160.1
LD26	1	1	Yes	No	20	LdBPK_200260.1
LD27	1	1	Yes	No	24	LdBPK_240060.1
LD28	3	1	Yes	No	24	LdBPK_241170.1
LD29	1	1	Yes	No	25	LdBPK_251870.1
LD30	3	0.6667	Yes	No	26	LdBPK_260440.1
LD31	1	1	Yes	No	26	LdBPK_261020.1
LD32	6	0.1667	No	Yes	35	LdBPK_354780.1
LD35	2	0.5	Yes	No	29	LdBPK_292300.1
LD36	1	1	Yes	No	32	LdBPK_323600.1
LD37	2	1	Yes	No	36	LdBPK_361830.1
LD38	1	1	Yes	No	34	LdBPK_341960.1
LD39	6	0.6667	No	Yes	36	LdBPK_360680.1
LD40	3	0.3333	Yes	No	31	LdBPK_310530.1
LD41	4	0.5	Yes	No	18	LdBPK_180450.1
LD42	1	1	Yes	No	24	LdBPK_242310.1
LD43	3	0.3333	Yes	No	30	LdBPK_300860.1
LD44	1	1	Yes	No	18	LdBPK_180090.1
LD45	5	0.2	No	Yes	34	LdBPK_343960.1
LD46	1	1	Yes	No	36	LdBPK_362700.1
LD48	1	1	Yes	No	35	LdBPK_353820.1
LD49	1	1	Yes	No	32	LdBPK_320280.1
LD50	1	1	Yes	No	10	LdBPK_100670.1
LD51	3	0.6667	No	Yes	31	LdBPK_310120.1
LD52	2	0.5	Yes	No	32	LdBPK_322130.1
LD53	4	0.5	No	Yes	36	LdBPK_365900.1
LD54	4	0.25	Yes	No	6	LdBPK_061160.1
LD55	4	0	No	Yes	14	LdBPK_140570.1
LD56	3	0.6667	Yes	No	14	LdBPK_141480.1
LD57	3	0.3333	Yes	No	19	LdBPK_190640.1
LD58	3	0.6667	Yes	No	28	LdBPK_280280.1
LD59	3	0.6667	No	Yes	31	LdBPK_312380.1
LD60	3	0.3333	Yes	No	34	LdBPK_343410.1
LD61	1	1	Yes	No	35	LdBPK_351340.1
LD62	3	0.6667	Yes	No	36	LdBPK_362720.1
LD63	6	0.1667	Yes	No	10	LdBPK_100680.1
LD64	3	0.6667	Yes	No	1	LdBPK_010010.1
LD65	1	1	Yes	No	5	LdBPK_051210.1
LD66	1	1	Yes	No	8	LdBPK_080470.1
LD67	5	0	No	N/A	11	LdBPK_111030.1
LD68	3	0.6667	Yes	No	16	LdBPK_161580.1
LD69	1	1	No	Yes	19	LdBPK_191460.1
LD70	1	1	Yes	No	21	LdBPK_210610.1
LD71	1	1	Yes	No	23	LdBPK_230810.1
LD72	1	1	Yes	No	23	LdBPK_231020.1
LD73	3	0.6667	Yes	No	26	LdBPK_262620.1
LD74	3	0.6667	Yes	No	29	LdBPK_291730.1
LD75	1	1	Yes	No	30	LdBPK_302670.1
LD76	4	1	Yes	No	30	LdBPK_303190.1
LD77	2	1	Yes	No	35	LdBPK_352840.1
LD78	1	1	Yes	No	36	LdBPK_362280.1
LD79	4	0.25	No	Yes	36	LdBPK_366740.1
LD80	3	0.3333	Yes	No	22	LdBPK_220290.1
LD81	4	0	No	N/A	1	LdBPK_010280.1
LD83	2	0.5	Yes	No	6	LdBPK_060380.1
LD84	1	1	Yes	No	10	LdBPK_101170.1
LD85	1	1	Yes	No	12	LdBPK_120350.1
LD86	5	0.8	No	Yes	26	LdBPK_260650.1
LD87	1	1	Yes	No	30	LdBPK_301610.1
LD88	4	0.5	No	Yes	32	LdBPK_320450.1
LD89	4	0.25	No	Yes	34	LdBPK_343450.1
LD90	3	1	Yes	No	35	LdBPK_350740.1
LD91	4	0.75	No	Yes	35	LdBPK_352550.1
LD92	3	1	No	Yes	36	LdBPK_360170.1
LD93	1	1	Yes	No	36	LdBPK_361080.1
LD94	5	0.4	No	Yes	23	LdBPK_230540.1
LD95	3	0.6667	Yes	No	29	LdBPK_290220.1
LD96	3	0.3333	Yes	No	25	LdBPK_250480.1
		67	Yes	20
		25	No	67
			N/A	5
