# Supplementary material for: Systematic identification of genes encoding cell surface and secreted proteins that are essential for in vitro growth and infection in Leishmania donovani
Source: PLoS Pathog. 2022 Feb 24;18(2):e1010364. doi: 10.1371/journal.ppat.1010364 (PMC8903277; doi:10.1371/journal.ppat.1010364)
Supplement: S2 Table — (XLSX) [file ppat.1010364.s002.xlsx]

## Sheet: Table S2
Table S2 Primers used in the generation of the null mutant library
Library ID	Gene ID	Protein Description	Gene length bp	5' sgRNA	3' sgRNA	5' Repair	3' Repair
LD01	LdBPK_290860.1	cysteine peptidase C (CPC)	1023	gaaattaatacgactcactataggTGAAAATGGGTACAGCAGGGgttttagagctagaaatagc	gaaattaatacgactcactataggAGGGAACTAGATCGCTCTGAgttttagagctagaaatagc	CGACCCCTCTCCaCTCCCCTCCCCTCTCCTgtataatgcagacctgctgc	ACGGTTTCGGTGAGCAaAGGGCCCGGCGGAccaatttgagagacctgtgc
LD02	LdBPK_030320.1	DDRGK domain containing protein, putative	1029	gaaattaatacgactcactataggGTGGTTGTGGGGGGGGGTGGgttttagagctagaaatagc	gaaattaatacgactcactataggAGTCGCTGACTGATGATGCGgttttagagctagaaatagc	TACACGTCCTCCTCTCAATCAATCTATCCCgtataatgcagacctgctgc	CCCCCGCCTATCCACCCTTCCCCGCACCCAccaatttgagagacctgtgc
LD03	LdBPK_030930.1	multicopper oxidase, putative	1908	gaaattaatacgactcactataggTTGCTCAAGCGCGTGCGCTTgttttagagctagaaatagc	gaaattaatacgactcactataggAGGCACATTTGAGAAAAAGGgttttagagctagaaatagc	CTGTGTAGAGCATATCTGTACGTGTGGTAGgtataatgcagacctgctgc	AGAGGGTAATACAGTGTACTAGCGGGGCCAccaatttgagagacctgtgc
LD04	LdBPK_290790.1	heat shock protein 90, putative,lipophosphoglycan biosynthetic protein, putative,glucose regulated p...	2316	gaaattaatacgactcactataggTTGTTGGGCGCAGAGACCAAgttttagagctagaaatagc	gaaattaatacgactcactataggGGGGGACAGCGTCGGGTGACgttttagagctagaaatagc	GTCGTCTTCTCTTAAAAGATTTCTTTTCCCgtataatgcagacctgctgc	CAAGGTGCGCCAAGGGGAGGGGGGGGGGGGccaatttgagagacctgtgc
LD05	LdBPK_280600.1	major surface protease gp63, putative,leishmanolysin, putative	1701	gaaattaatacgactcactataggGCGCACGCACCGAGTCTCGCgttttagagctagaaatagc	gaaattaatacgactcactataggCCACTTGTGCACGAGAACCAgttttagagctagaaatagc	AACCCACACAACAGCTCGACCTCTCCGCACgtataatgcagacctgctgc	ACACAGACACAAACACGCGCGTGAATGCCGccaatttgagagacctgtgc
LD06	LdBPK_100150.1	nucleoside phosphatase, putative	2034	gaaattaatacgactcactataggTCCTCCGTAACTTGCCGCCTgttttagagctagaaatagc	gaaattaatacgactcactataggAATTGCCTGCCGACGGGAAAgttttagagctagaaatagc	CATCATGCCAACGACTGACGGCCGCGTCCCgtataatgcagacctgctgc	GCCCTCTCCTCTTCCCACGCCCAAATGCCGccaatttgagagacctgtgc
LD07	LdBPK_363330.1	receptor-type adenylate cyclase a-like protein	4230	gaaattaatacgactcactataggGGAGCGGGGAGGGGAATGAGgttttagagctagaaatagc	gaaattaatacgactcactataggGCGTTTCTGTGAGCTGTTAGgttttagagctagaaatagc	CTTGCCCTTTCCGTCCCTTCCACTCTGCCGgtataatgcagacctgctgc	AGCCTCATTCACAGTTGAGTGGCAACACCAccaatttgagagacctgtgc
LD08	LdBPK_340400.1	hypothetical protein, unknown function	1719	gaaattaatacgactcactataggAGTGAGCGCGAGAGCAGACGgttttagagctagaaatagc	gaaattaatacgactcactataggGCTGGCAGTCACCTCATGCGgttttagagctagaaatagc	TTGTGGTGTTGCCCCTCCCCCTTCCCTCCCgtataatgcagacctgctgc	TATCGGCCGGCCCCCAGCATCAACTGCTGGccaatttgagagacctgtgc
LD09	LdBPK_190920.1	peptidyl-prolyl cis-trans isomerase, macrophage infectivity potentiator precursor, putative	606	gaaattaatacgactcactataggAGGTTACCTAATTAGGGGAGgttttagagctagaaatagc	gaaattaatacgactcactataggCGGCAACCACACACAGGGGGgttttagagctagaaatagc	ACTCTACTTCCCCCCCCTCCCTTCCCCCCTgtataatgcagacctgctgc	GAATTCGTCGACACCCCAGAGAAAAAAAAAccaatttgagagacctgtgc
LD10	LdBPK_292250.1	C-8 sterol isomerase-like protein	672	gaaattaatacgactcactataggTTTCTGCTTCCTCGTTGCGGgttttagagctagaaatagc	gaaattaatacgactcactataggACGTTCGTGACTCTCGTTCTgttttagagctagaaatagc	GCAGGCGCGCACCCCGACAAACATACGCCGgtataatgcagacctgctgc	CAGTCGACAGTGCGCTGCATGTCCTTTTTTccaatttgagagacctgtgc
LD11	LdBPK_211610.1	hypothetical protein, conserved	1071	gaaattaatacgactcactataggCCGCACTACGCTCTCTTCACgttttagagctagaaatagc	gaaattaatacgactcactataggCACCTGCGCCCCTCCACTATgttttagagctagaaatagc	CTCGCCACGGCTCCGGTGTCGGTCATTGGGgtataatgcagacctgctgc	GCAAGATGGACGTGCAGAAACACACGGACAccaatttgagagacctgtgc
LD12	LdBPK_040370.1	hypothetical protein	729	gaaattaatacgactcactataggGAAGCGAGGCGGAGCACCAGgttttagagctagaaatagc	gaaattaatacgactcactataggCGGTGGAGCCCGTCACGCCAgttttagagctagaaatagc	CCCCTCGCTCAAAATGCACTTGCAGCTCCTgtataatgcagacctgctgc	TTTTGAGATATCTGGTGCTCTAGTCGCCACccaatttgagagacctgtgc
LD13	LdBPK_050900.1	surface antigen- like protein	861	gaaattaatacgactcactataggGCTGAACCGGAGTGGGGAAGgttttagagctagaaatagc	gaaattaatacgactcactataggAGTAAGAGGGAACCGGCATGgttttagagctagaaatagc	CTTCTCCCCACCCTCGCTCGCCACCGCCCCgtataatgcagacctgctgc	CGTATTCATTCGCATCTCTCTGCCTCTCCTccaatttgagagacctgtgc
LD14	LdBPK_051070.1	Legume-like lectin family, putative	1554	gaaattaatacgactcactataggGCACCAAAGAGGAAACGCTGgttttagagctagaaatagc	gaaattaatacgactcactataggACGAATACAGTCACGCAAATgttttagagctagaaatagc	TGCGCAGCGAGCGCACTTCTTTCACAGCCGgtataatgcagacctgctgc	AATACACATGCCTACATGAGAGAAACGATCccaatttgagagacctgtgc
LD15	LdBPK_061240.1	thioredoxin, putative	444	gaaattaatacgactcactataggCAATCTTTCACCTCTGCCCGgttttagagctagaaatagc	gaaattaatacgactcactataggGCGCGCGCGGATACACGCTCgttttagagctagaaatagc	AATCCGTTGTTTCGCGCCACTTCACCACCAgtataatgcagacctgctgc	ATGAATCCCTCAACGCACGCGCCCACGCATccaatttgagagacctgtgc
LD16	LdBPK_090240.1	hypothetical protein, conserved	2349	gaaattaatacgactcactataggGAAAAGGAAAGCGCGTATGTgttttagagctagaaatagc	gaaattaatacgactcactataggCAACCCTGCCAGACGTGCGCgttttagagctagaaatagc	CCCTTCATGCGGCGACGGTCTCACACACCCgtataatgcagacctgctgc	GCGGGGAGGCGCAGTTCTGCTGGGCTGCCCccaatttgagagacctgtgc
LD17	LdBPK_090870.1	hypothetical protein, conserved	1593	gaaattaatacgactcactataggTTGGGCCCCTGTCTCCGCTGgttttagagctagaaatagc	gaaattaatacgactcactataggGTCCGCATCTCCTGCGATGTgttttagagctagaaatagc	GCGGCGGCATGTCTCCCGTCGCAAACCCGGgtataatgcagacctgctgc	CGGCGGGAGGGCCCTCATCACTGCATCCCCccaatttgagagacctgtgc
LD18	LdBPK_100590.1	hypothetical protein, unknown function	3267	gaaattaatacgactcactataggATTTTTTAGATCTTCTCGAGgttttagagctagaaatagc	gaaattaatacgactcactataggCCGTGCAACGGGGGAGAGAAgttttagagctagaaatagc	ACGCGGTGTGTGTGTGTATGTTTGTGCTTTgtataatgcagacctgctgc	TCTCCTCTCGGGCTGACCGTTCCTTCCCCCccaatttgagagacctgtgc
LD19	LdBPK_130940.1	subtilisin-like serine peptidase,serine peptidase, clan SB, family S8-like protein	5235	gaaattaatacgactcactataggTCACAAGCACGCTCCGATTGgttttagagctagaaatagc	gaaattaatacgactcactataggCAGTTGACGAACTCGACAGAgttttagagctagaaatagc	CTGGCTGGCAGAGAGGGCGCGGGTGTGAGGgtataatgcagacctgctgc	CAACAAGCATCTTCAAGAGCGAACACGCCAccaatttgagagacctgtgc
LD20	LdBPK_140560.1	hypothetical protein, unknown function	1095	gaaattaatacgactcactataggGCTCGCTGGCAGCGACTTCGgttttagagctagaaatagc	gaaattaatacgactcactataggTCTGCCGCTTCTTGTCGACTgttttagagctagaaatagc	CGGTGATTTTGTGCGTAGTTGTGTGAACCGgtataatgcagacctgctgc	CCGCCGCTGCCCCGTGAAAAGAGACGGACCccaatttgagagacctgtgc
LD21	LdBPK_141150.1	hypothetical protein, conserved	1197	gaaattaatacgactcactataggGTGCGCACACCCCTGGGATGgttttagagctagaaatagc	gaaattaatacgactcactataggATACACGCAACGGTCATCGCgttttagagctagaaatagc	TGGCCGCCTTTATAGCACCAGCACAGGCCCgtataatgcagacctgctgc	GCTGATATTGCTACCCGAGCTCCCACACACccaatttgagagacctgtgc
LD22	LdBPK_141410.1	DnaJ domain containing protein, putative	1725	gaaattaatacgactcactataggCCACACCCTCACGAACAAAAgttttagagctagaaatagc	gaaattaatacgactcactataggGCATGTACATGTGCAAACGCgttttagagctagaaatagc	TTTTGTATTCCTTCTCTGTGTTGCTCTCCAgtataatgcagacctgctgc	GGGGGCGAAGCGACATGAGCGCCTCGCCAAccaatttgagagacctgtgc
LD23	LdBPK_170240.1	hypothetical protein, unknown function	2604	gaaattaatacgactcactataggGCCATTTCAGCCAAGAGAGAgttttagagctagaaatagc	gaaattaatacgactcactataggGTCAACGAGAAAAGGAGCTCgttttagagctagaaatagc	CTCTATCGCGTGTATCACTCGCTCCCTCCCgtataatgcagacctgctgc	ACCTGACCCGCCCCACCACCACCACCACCGccaatttgagagacctgtgc
LD24	LdBPK_171460.1	cytochrome b5-like Heme/Steroid binding domain containing protein, putative	540	gaaattaatacgactcactataggTCTTCTCGCGTCTCCGCTCAgttttagagctagaaatagc	gaaattaatacgactcactataggGCGAGAGGCGAGAGTGCGACgttttagagctagaaatagc	CTCCGTGCCAGCAAGCGCGCATTGTCTCCTgtataatgcagacctgctgc	GTCCTTTTCGTGTCATCTGCGAAAGCAGGAccaatttgagagacctgtgc
LD25	LdBPK_190160.1	hypothetical protein, conserved	4476	gaaattaatacgactcactataggACGTGAGCGGATCGAAATAAgttttagagctagaaatagc	gaaattaatacgactcactataggTTCGTCCACACGCCTCCGTGgttttagagctagaaatagc	CCGCTTTCCTCTCGTTTTGAGTGTCTGCCAgtataatgcagacctgctgc	TCCACACACAGCTGAGGTGGCGGCGTGGTGccaatttgagagacctgtgc
LD26	LdBPK_200260.1	transmembrane protein, putative	786	gaaattaatacgactcactataggACTGCGATAGGGGAGATGAAgttttagagctagaaatagc	gaaattaatacgactcactataggAAGTGGAACAGGACGACTCCgttttagagctagaaatagc	CTCCTCGCAACCGACCCCCCACCCTCCCCCgtataatgcagacctgctgc	CTCTCCCCCATGCTTGAAATCAACTACCCTccaatttgagagacctgtgc
LD27	LdBPK_240060.1	hypothetical protein, conserved	1203	gaaattaatacgactcactataggGTTTCACTAGCGGCGAAAAGgttttagagctagaaatagc	gaaattaatacgactcactataggCGGTTCTCGTAGCTTTCCTGgttttagagctagaaatagc	GCCGTCTTTTCTGTGTTGTCCATTTTCTGCgtataatgcagacctgctgc	TGTTCTCCACCGTACTACAACTGGCTGTTTccaatttgagagacctgtgc
LD28	LdBPK_241170.1	hypothetical protein, conserved	1248	gaaattaatacgactcactataggGGTCTAGATGCGACAAGAAGgttttagagctagaaatagc	gaaattaatacgactcactataggGAGGTACAGCGAACAGTGTGgttttagagctagaaatagc	TTCGCACGTGGCCTCCCTCTCTCTTCTCCTgtataatgcagacctgctgc	CCAGTTCTCTCCCCACCATCACCACCACCAccaatttgagagacctgtgc
LD29	LdBPK_251870.1	hypothetical protein, conserved	903	gaaattaatacgactcactataggGTGTGCGTGTGTATAAGGGTgttttagagctagaaatagc	gaaattaatacgactcactataggGACATGAGAGCAATGATCGGgttttagagctagaaatagc	TCAAAGACCCACCTCTTCACACAAAGACCTgtataatgcagacctgctgc	CCCAGTCGCCGCACTCCTCCTTCACAACCCccaatttgagagacctgtgc
LD30	LdBPK_260440.1	hypothetical protein, conserved	1353	gaaattaatacgactcactataggGGGTTCGAATTCAAATCGCCgttttagagctagaaatagc	gaaattaatacgactcactataggACGGCACGGGCTCTCGAGGAgttttagagctagaaatagc	GGGAATGCAGAAAGGCTCCCGAGGCTGCCGgtataatgcagacctgctgc	TGCCAAGGATGAAGGCCTTGCTGCCCACCGccaatttgagagacctgtgc
LD31	LdBPK_261020.1	hypothetical protein, conserved	1650	gaaattaatacgactcactataggGTGTGTGTGAAGAATAAACAgttttagagctagaaatagc	gaaattaatacgactcactataggGACACCGAACACGAGGGCACgttttagagctagaaatagc	CTTTCTCTCTCTGTTGCCGTCTCTCACCCGgtataatgcagacctgctgc	TATGCATAACCTCGCGGTAGAGGGCATGCAccaatttgagagacctgtgc
LD32	LdBPK_354780.1	Hsp70 protein, putative	2175	gaaattaatacgactcactataggTCTAGATGGTAAACAAGAGAgttttagagctagaaatagc	gaaattaatacgactcactataggGGAGAACATGCGAACAAAAAgttttagagctagaaatagc	TGCAATGCATATCTCTGGACTTCATTGCCGgtataatgcagacctgctgc	AGCAACGAGAAAAAAACGGTGAATGGTGCAccaatttgagagacctgtgc
LD35	LdBPK_292300.1	hypothetical protein, conserved	4311	gaaattaatacgactcactataggATTTGAGGTGACTACCGAAagttttagagctagaaatagc	gaaattaatacgactcactataggATGACGTTGGAAGCTGCGTTgttttagagctagaaatagc	CGCCCGCCCCTTGAGGGGCCGCCCGTTTTCgtataatgcagacctgctgc	ACACTGCCTATTCGCCGCGATCAGCTACCTccaatttgagagacctgtgc
LD36	LdBPK_323600.1	hypothetical protein, conserved	1815	gaaattaatacgactcactataggGAAAAAAGAAAGCAAGCAGGgttttagagctagaaatagc	gaaattaatacgactcactataggACACGCACACAGAGCGAGCGgttttagagctagaaatagc	GCCCGCCTGCTTATTCGAGCAGATCAACCGgtataatgcagacctgctgc	GAGGTGCGCACAACGCCTCCGCACACACACccaatttgagagacctgtgc
LD37	LdBPK_361830.1	hypothetical protein, conserved	1635	gaaattaatacgactcactataggTGCAGCTCTAAAGGAGAAGCgttttagagctagaaatagc	gaaattaatacgactcactataggTGGCGAAAAACGGCAGAGAGgttttagagctagaaatagc	ATTCTCTGCAGTGCTGTGGTACTTACCCCCgtataatgcagacctgctgc	GACTCGTCTTTCCCTTTCCCTTTTCCTCCTccaatttgagagacctgtgc
LD38	LdBPK_341960.1	thioredoxin, putative	1302	gaaattaatacgactcactataggCAGAGATCAAGAAGAGTCCGgttttagagctagaaatagc	gaaattaatacgactcactataggTTGCCAAGGCGACATGGCAAgttttagagctagaaatagc	TTCCTCCGTTCGACTCCGTCGGTCGTGCCGgtataatgcagacctgctgc	AATCTTCGCCCTCTTTCATCTTCGTGGCTCccaatttgagagacctgtgc
LD39	LdBPK_360680.1	hypothetical protein, conserved	798	gaaattaatacgactcactataggTTACAGACGGTGTATCTCCGgttttagagctagaaatagc	gaaattaatacgactcactataggCGTGTGTCCTGTATCGGTGTgttttagagctagaaatagc	ATTCGTTTTATTGCTCTTTTCTGTGCCAGTgtataatgcagacctgctgc	TCTGCTTCAAAAGCTGTTGGTCTGTGAGCGccaatttgagagacctgtgc
LD40	LdBPK_310530.1	DnaJ domain containing protein, putativ	1812	gaaattaatacgactcactataggTCTCGTGTGCGCAGCCGCAGgttttagagctagaaatagc	gaaattaatacgactcactataggCGAGAGTCTTCATGCAAGTGgttttagagctagaaatagc	GCTCCCCTCCTACTCTCTCTTTGTGTTTCCgtataatgcagacctgctgc	AATTCACGCAATGCGTCAGCTGCAGCGAGAccaatttgagagacctgtgc
LD41	LdBPK_180450.1	serine carboxypeptidase (CBP1), putative	1389	gaaattaatacgactcactataggAAGAACAACAAAGGAAGAAAgttttagagctagaaatagc	gaaattaatacgactcactataggGTGTGTGTGTGTGTACGAGGgttttagagctagaaatagc	GCACTCGGTCGTATTCCTCATTTTTCTCCCgtataatgcagacctgctgc	GCTTCTCATTCACCTGGGCTGAGCTCGCCGccaatttgagagacctgtgc
LD42	LdBPK_242310.1	hypothetical protein, conserved	1194	gaaattaatacgactcactataggAAGAACATCAGACGCCACTAgttttagagctagaaatagc	gaaattaatacgactcactataggGTTGCAGATGCGGCTCTGTGgttttagagctagaaatagc	TTTTCTTCAGATACGTGTGCCCTGGCACCGgtataatgcagacctgctgc	ATGGACCCCGCCCCTCCTTCCACGCCTCCTccaatttgagagacctgtgc
LD43	LdBPK_300860.1	hypothetical protein, conserved	597	gaaattaatacgactcactataggATTATCGCTTGTGTGGCAGCgttttagagctagaaatagc	gaaattaatacgactcactataggCCGCCAGCATGCTGCAGGTCgttttagagctagaaatagc	GGTGTCGCCGTCTCAGCCTTTCCCGTATTCgtataatgcagacctgctgc	GGGCGCGTGGACAGTTCCGCGAACAGAGGCccaatttgagagacctgtgc
LD44	LdBPK_180090.1	alpha glucosidase II subunit, putative	2439	gaaattaatacgactcactataggTCTCTTTCGACCCTCGTCCGgttttagagctagaaatagc	gaaattaatacgactcactataggTGGCTGCGTATCGAAGCGCTgttttagagctagaaatagc	TTATCTGTACACTTCTCCTTAAGTCCTCTCgtataatgcagacctgctgc	CCACCAGCAGCCGCACCAGGCTATCGACATccaatttgagagacctgtgc
LD45	LdBPK_343960.1	Protein of unknown function (DUF1620), putative	2448	gaaattaatacgactcactataggTGAGAGAGACAGGAATGCGTgttttagagctagaaatagc	gaaattaatacgactcactataggGATTCGCGCGCGGCTAAGCAgttttagagctagaaatagc	TTGAGCTCTTCTCTAAAGCAGTCCACCCCCgtataatgcagacctgctgc	TGCCTTGTTCGCGCCGCAACACCACTTCCGccaatttgagagacctgtgc
LD46	LdBPK_362700.1	membrane-bound acid phosphatase precursor	1545	gaaattaatacgactcactataggAAAAGAAGGGAAGtGGGCAAgttttagagctagaaatagc	gaaattaatacgactcactataggAGCATGGCTACAGGCTTCGAgttttagagctagaaatagc	GCAAACTCCTCTCATAGAAGAGACTTCCCAgtataatgcagacctgctgc	TTAAGGAAAATAAAGGCTACAAGGAGAAAAccaatttgagagacctgtgc
LD48	LdBPK_353820.1	Enriched in surface-labeled proteome protein 9, putative	1956	gaaattaatacgactcactataggACACAGCAATGTCACCCGATgttttagagctagaaatagc	gaaattaatacgactcactataggAGAGATGCGCCGTGACTTTGgttttagagctagaaatagc	TCGTTTTCCTTCTTTAGCTCTTAGTGACCAgtataatgcagacctgctgc	AGAGGAAGGGAAACAGGAATGCGACAGCCGccaatttgagagacctgtgc
LD49	LdBPK_320280.1	hypothetical protein, conserved	3909	gaaattaatacgactcactataggGGAGGCTCAGGCAATAAAGTgttttagagctagaaatagc	gaaattaatacgactcactataggGCAGACGCCTCGGTGAAGTTgttttagagctagaaatagc	AGCGCGTTCTTTTAGTTTTCTTCTCTACCGgtataatgcagacctgctgc	TGTGCCAGCGCTGCGCTGCCGCTGTGGCACccaatttgagagacctgtgc
LD50	LdBPK_100670.1	FLA1-binding protein	2271	gaaattaatacgactcactataggTGCAACGTCTTCTATCGGGTgttttagagctagaaatagc	gaaattaatacgactcactataggTCTACGGAGCCATTCTCTCCgttttagagctagaaatagc	TTATTTGCGTCCCTTTCTCTCTCTGAGCCGgtataatgcagacctgctgc	TGAATGGTATCGTGCTCATCGCGAGTTCCTccaatttgagagacctgtgc
LD51	LdBPK_310120.1	FG-GAP repeat protein, putative	2358	gaaattaatacgactcactataggAGCGCACCGCTGGAGAGACGgttttagagctagaaatagc	gaaattaatacgactcactataggTTCGGCCCTCGTGCACCACAgttttagagctagaaatagc	TTCATAGTTCCCTTTGCTGAACCCGTGCCGgtataatgcagacctgctgc	GCAAGACAGACGCACTTGCTCACGCACCCAccaatttgagagacctgtgc
LD52	LdBPK_322130.1	TLR4 regulator and MIR-interacting MSAP, putative	1110	gaaattaatacgactcactataggCATCGGGGAATCTGAACGCTgttttagagctagaaatagc	gaaattaatacgactcactataggATACACATGCACAATTACAGgttttagagctagaaatagc	CTCGCACTAGAACGTGCATCCACGTGCGCAgtataatgcagacctgctgc	CTGTCGCAGCACAAACAAAAAGACACACGCccaatttgagagacctgtgc
LD53	LdBPK_365900.1	hypothetical protein, conserved	984	gaaattaatacgactcactataggACATAAAGAAGGGCACCCTTgttttagagctagaaatagc	gaaattaatacgactcactataggTCGACTGGTCTGCTTCGTAAgttttagagctagaaatagc	GCACCTAAGCATTCCTGCAGTTCGTAAAACgtataatgcagacctgctgc	GAAGCGATGTTAATACTCGTTGCGAATGAGccaatttgagagacctgtgc
LD54	LdBPK_061160.1	hypothetical protein, conserved	822	gaaattaatacgactcactataggAGGAACGTGATTGCAGAGACgttttagagctagaaatagc	gaaattaatacgactcactataggGTGTCTGCGAGCgCAGCCATgttttagagctagaaatagc	GCAGACGGACAGAAGTGTGCCCGTGTGCGGgtataatgcagacctgctgc	CTCATCGCGTATCGCGCGCAACAATCACCGccaatttgagagacctgtgc
LD55	LdBPK_140570.1	hypothetical protein, unknown function	1467	gaaattaatacgactcactataggTGTTGTGAGCCTACAGAGGAgttttagagctagaaatagc	gaaattaatacgactcactataggCTCATTCTGTTGTCCACTCGgttttagagctagaaatagc	CCCCCTCTCTCCACCTGACCAATATCGCCCgtataatgcagacctgctgc	GGGGGGGGTGCACGACCACGACCTCTCCACccaatttgagagacctgtgc
LD56	LdBPK_141480.1	emp24/gp25L/p24 family/GOLD, putative	666	gaaattaatacgactcactataggCGTGTGTGTGTGTGTTAGCGgttttagagctagaaatagc	gaaattaatacgactcactataggCAGAGAACTGCGCTGCATAGgttttagagctagaaatagc	TTTCCACTCCTCGCCTCGTGTACGTGTGTGgtataatgcagacctgctgc	GCGGGTAAACTTCATGGGATAAGAAAGCGTccaatttgagagacctgtgc
LD57	LdBPK_190640.1	extracellular receptor, putative	2757	gaaattaatacgactcactataggCGCAGAAGAAAGGAAGACGGgttttagagctagaaatagc	gaaattaatacgactcactataggAGAAGAAAGGGAGGCGATGCgttttagagctagaaatagc	TGCTAGGCAGAAAAGGCACCAACACAAGCCgtataatgcagacctgctgc	CATGTGATCGCGCCCCCCTCTCCCACCCCCccaatttgagagacctgtgc
LD58	LdBPK_280280.1	carbonic anhydrase-like protein	1887	gaaattaatacgactcactataggGCACTACAGTAACAGAGCGAgttttagagctagaaatagc	gaaattaatacgactcactataggCTATACGACATCGGAGCAGAgttttagagctagaaatagc	ACACACCCCCTTCACACGCCGTCCTCTCCCgtataatgcagacctgctgc	AGGGCACCGCAGCGCTCCTCTTGCTGTCCTccaatttgagagacctgtgc
LD59	LdBPK_312380.1	3'- nucleotidase/nucle ase precursor, putative	1137	gaaattaatacgactcactataggACACAGTACCGTGCACGCTAgttttagagctagaaatagc	gaaattaatacgactcactataggCTGCCCTCGCGCACGCCTCGgttttagagctagaaatagc	CGTCTTCCTCGCACACACGCACACACACACgtataatgcagacctgctgc	AGACGCTGCTTTCTTCTGCCGGAGGCACCGccaatttgagagacctgtgc
LD60	LdBPK_343410.1	hypothetical protein, conserved	1536	gaaattaatacgactcactataggTCTGTGCATCATCTCAGCGGgttttagagctagaaatagc	gaaattaatacgactcactataggAGCCTAGCGCAAACAGACCGgttttagagctagaaatagc	CCAGCTTTCTCTCTCCGCCCCTCTGCCTTTgtataatgcagacctgctgc	GAGGAGAGGACAGCAAACTAAGGACTAACAccaatttgagagacctgtgc
LD61	LdBPK_351340.1	thioredoxin, putative	1680	gaaattaatacgactcactataggCTTCGTGCTTCCTTTGATGCgttttagagctagaaatagc	gaaattaatacgactcactataggGAGTCAGCGAGTCTGCGAGAgttttagagctagaaatagc	ACACACACATACAAGCAGAGGTGTAGGCCTgtataatgcagacctgctgc	GGGAGCGCCTCTACTTGGACGTCAAAGCCAccaatttgagagacctgtgc
LD62	LdBPK_362720.1	membrane-bound acid phosphatase 2, putative	1716	gaaattaatacgactcactataggCACGCAGCTTCGCCCACTTGgttttagagctagaaatagc	gaaattaatacgactcactataggAAGCGCGAGAAGCAAGCAACgttttagagctagaaatagc	CTATCTCGCTTACCTACCAGAGAAGGAACGgtataatgcagacctgctgc	TTCCATCGCTACAGGCCCAGCTGCACCCCTccaatttgagagacctgtgc
LD63	LdBPK_100680.1	flagellar glycoprotein-like protein	1794	gaaattaatacgactcactataggTGTGCTGCGACGACTGGAAGgttttagagctagaaatagc	gaaattaatacgactcactataggGAGTCCAACGAAAACAGCGAgttttagagctagaaatagc	CCCCTCGCCCCTCGCCTGCCGCCGCCGCCTgtataatgcagacctgctgc	TTGAAACACGCACACGCACGCACGCACGCAccaatttgagagacctgtgc
LD64	LdBPK_010010.1	Protein of unknown function (DUF2946), putative	1002	gaaattaatacgactcactataggAGAGACAAGCGGGGAAAACGgttttagagctagaaatagc	gaaattaatacgactcactataggGATGTCTCTGCAGAGTCGCTgttttagagctagaaatagc	CCCGTCCATTTCGTACACTATTTCTCTCCTgtataatgcagacctgctgc	AACAAGAGAAGAATAGCACATCAGTGACCAccaatttgagagacctgtgc
LD65	LdBPK_051210.1	surface antigen-like protein	855	gaaattaatacgactcactataggAAAAAGAAGCCGCCAGGCGAgttttagagctagaaatagc	gaaattaatacgactcactataggGACTAGAGACATGTGCTGTCgttttagagctagaaatagc	TGTTGCTTTTGCATCTCTTTTTTTTTCCCTgtataatgcagacctgctgc	GTGCAAGAACGATCAAGCTGAGCTCGCCCAccaatttgagagacctgtgc
LD66	LdBPK_080470.1	hypothetical protein, unknown function	888	gaaattaatacgactcactataggTCGGCACAGCAAAACGAGAAgttttagagctagaaatagc	gaaattaatacgactcactataggACGAGAATGGGAGACGCACAgttttagagctagaaatagc	CTCACTCCACCCAAACATCCACGCATCCCGgtataatgcagacctgctgc	CCTCCGCTTCCCTTTCTGTGTTTCGTTCCCccaatttgagagacctgtgc
LD67	LdBPK_111030.1	hypothetical protein, conserved	807	gaaattaatacgactcactataggGCAAGGAGAAAAACAGGGTCgttttagagctagaaatagc	gaaattaatacgactcactataggTCATGGCTCGTCGTCACTGCgttttagagctagaaatagc	ACTACTTGCGTTTTTTTGTTCTTCACTCCCgtataatgcagacctgctgc	CCAACACCATTACTGCCCCAGCGCCTCTCGccaatttgagagacctgtgc
LD68	LdBPK_161580.1	hypothetical protein, conserved	1929	gaaattaatacgactcactataggCTCGTTGGTGGGCGACAGAGgttttagagctagaaatagc	gaaattaatacgactcactataggTAACGGTGGCTCGCACAGCAgttttagagctagaaatagc	TCGCACACCCACGCGCACACGCGGCACCCTgtataatgcagacctgctgc	CTCCCCCGGCCTCTCCCCAACTCGCACGTAccaatttgagagacctgtgc
LD69	LdBPK_191460.1	cysteine peptidase A (CPA)	1065	gaaattaatacgactcactataggGCACGTTGCACAACAAGTATgttttagagctagaaatagc	gaaattaatacgactcactataggTTCATCTGCACAAGCGCCGTgttttagagctagaaatagc	CCCCTGCACCCCGTCACGTCCTTCTCGTGCgtataatgcagacctgctgc	GTGCACAGCCGCGCGCACCCACTCAAACAGccaatttgagagacctgtgc
LD70	LdBPK_210610.1	dihydrolipoamide acetyltransferase precursorlike protein	1185	gaaattaatacgactcactataggAAGGTTGTGGATGGCGGTTAgttttagagctagaaatagc	gaaattaatacgactcactataggCGCGCATCGGTGCACATCTTgttttagagctagaaatagc	GACGATACTTATCAGCGGTAAGTGCCGCCAgtataatgcagacctgctgc	TGAGCGGAAGACACGCGTTTCGCGCACACGccaatttgagagacctgtgc
LD71	LdBPK_230810.1	hypothetical protein, conserved	1536	gaaattaatacgactcactataggGCACAGAAAAGGAGGCACCTgttttagagctagaaatagc	gaaattaatacgactcactataggTGCAAGGCAGGGCAGACTTCgttttagagctagaaatagc	GAAAGCCAGAAAACGGCTGAAGCATCGGGAgtataatgcagacctgctgc	TCGTGTGCGCTTCGCTTGAACACGTCTCCTccaatttgagagacctgtgc
LD72	LdBPK_231020.1	hypothetical protein, unknown function	1584	gaaattaatacgactcactataggTGTGTGTGTATACTTCGTTTgttttagagctagaaatagc	gaaattaatacgactcactataggCGCAGACATTAGCAGCGCCCgttttagagctagaaatagc	GCAGAGAAGCAAAGCAGAACGGCAACACCAgtataatgcagacctgctgc	TGGAATCCCCCACGCCAACGCCAGGCGCCAccaatttgagagacctgtgc
LD73	LdBPK_262620.1	Paraquat-inducible protein A, putative	2469	gaaattaatacgactcactataggTTTCGTTGTCGACCTCGTCTgttttagagctagaaatagc	gaaattaatacgactcactataggCCTCCTCGTCTCGGGAGGGAgttttagagctagaaatagc	TGATCTGCAGCGCCAGCATCTCGAGCACCGgtataatgcagacctgctgc	GTCTAGCCCCTCCCCCTTCCTCTCGCTCAGccaatttgagagacctgtgc
LD74	LdBPK_291730.1	endosomal integral membrane protein, putative	2046	gaaattaatacgactcactataggAACGTCATCGCTTGTTGCATgttttagagctagaaatagc	gaaattaatacgactcactataggTTCCTTCTCGCCAGACACGCgttttagagctagaaatagc	GAGCAAAAGGGAAAACAAAAGGCAAGGTTGgtataatgcagacctgctgc	CACCACCTCGCCTCTTCCCCGTTTCGCCTTccaatttgagagacctgtgc
LD75	LdBPK_302670.1	hypothetical protein, conserved	1107	gaaattaatacgactcactataggCGTGCCTACTTGCGTATACGgttttagagctagaaatagc	gaaattaatacgactcactataggTACCGGGAAGCGTTTGTGTAgttttagagctagaaatagc	TTGTAAAAACCAAAGTGCTTTCCTTCTCCGgtataatgcagacctgctgc	TCTGTATCTCTCGGCGTGCACCAGCGTCCGccaatttgagagacctgtgc
LD76	LdBPK_303190.1	Translocon-associated protein beta (TRAPB), putative	639	gaaattaatacgactcactataggCGCCTACAGAAGACGTAACAgttttagagctagaaatagc	gaaattaatacgactcactataggTGAGCGTTGGCGTATGGCGAgttttagagctagaaatagc	CGGCGGCTGCACAGCGCATCTTTACTTCCCgtataatgcagacctgctgc	GTGAGTGTGGGTCGGGTGGGCGAATCACCCccaatttgagagacctgtgc
LD77	LdBPK_352840.1	hypothetical protein, conserved	1203	gaaattaatacgactcactataggAGAAGTACCCGCTGATGTGAgttttagagctagaaatagc	gaaattaatacgactcactataggCGGAGCGAGGCAATGAAAGGgttttagagctagaaatagc	TCCCACGAGCGTGCGCTAAGGAGTCCACCTgtataatgcagacctgctgc	ATCACCGCCTGGGTATGATCACGATGTCCTccaatttgagagacctgtgc
LD78	LdBPK_362280.1	transmembrane emp24 domain-containing protein	807	gaaattaatacgactcactataggGTGGAGTGGACTCGGTTGCAgttttagagctagaaatagc	gaaattaatacgactcactataggAAGACGACAAACGAAAGTGAgttttagagctagaaatagc	GCTGGGTTTAAGGGTGGATGGATATTGCAGgtataatgcagacctgctgc	GCACTTTAACGCGCACATTCGCGTAGGCCCccaatttgagagacctgtgc
LD79	LdBPK_366740.1	histidine secretory acid phosphatase, putative	282	gaaattaatacgactcactataggTTTCTCTACTTGCCGCTCTCgttttagagctagaaatagc	gaaattaatacgactcactataggCGTCTCTGTTCTTTTTTGTTgttttagagctagaaatagc	TCATGTCCAGCCCTCCCTGAGCGCGCACCTgtataatgcagacctgctgc	CCGTTTCACACGTTCATCTGCAGGACCCCGccaatttgagagacctgtgc
LD80	LdBPK_220290.1	hypothetical protein, conserved	3561	gaaattaatacgactcactataggACTCGATATTTGGGTTACCGgttttagagctagaaatagc	gaaattaatacgactcactataggTCATCTGACGCTGTGTCCTGgttttagagctagaaatagc	CCCTTCTAGTTGTTCTATTCCGTCATGTTTgtataatgcagacctgctgc	GGATGGAGAAGGGGGAGGAGGAAGGGGCCGccaatttgagagacctgtgc
LD81	LdBPK_010280.1	pseudouridylate synthase-like protein	1242	gaaattaatacgactcactataggCGCTTCACTACAGTCTCTTTgttttagagctagaaatagc	gaaattaatacgactcactataggTGACAAGAAAGAGAGACATGgttttagagctagaaatagc	ACATCGTTTTGCGGCTCTTGCGTGCTCGCAgtataatgcagacctgctgc	TGCCCACGTCCTCTGCGCCCTCCCCCACCCccaatttgagagacctgtgc
LD83	LdBPK_060380.1	Present in the outer mitochondrial membrane proteome 35	1206	gaaattaatacgactcactataggGGTTTGTACTGCAATGTTGTgttttagagctagaaatagc	gaaattaatacgactcactataggCGAGCAGACCACTTGTCACAgttttagagctagaaatagc	GGTGGCTGCTACTCACTCCAATGAGTTTGGgtataatgcagacctgctgc	GCAACTGCTATAATGAATAGTATTGTTCCTccaatttgagagacctgtgc
LD84	LdBPK_101170.1	hypothetical protein, conserved	237	gaaattaatacgactcactataggCTCAGCGATGCTCAGACGTGgttttagagctagaaatagc	gaaattaatacgactcactataggCACAATTTGAACCGAAACAAgttttagagctagaaatagc	TGGTTGTGTTCTGCAGGCACCTGTGCGCTTgtataatgcagacctgctgc	GTGGCGGTGGTGGGGGAGAGGGTATGGCATccaatttgagagacctgtgc
LD85	LdBPK_120350.1	3'-nucleotidase/nuclease, putative	1146	gaaattaatacgactcactataggACACACATCACACCCCTCAAgttttagagctagaaatagc	gaaattaatacgactcactataggACCGAAGGCGAGGAGCCGATgttttagagctagaaatagc	CCCTCCCACCTACCTCTCTCACAGCCTTCCgtataatgcagacctgctgc	GAGAAAGTTAAAGAGCAAAGAACTGAAGGCccaatttgagagacctgtgc
LD86	LdBPK_260650.1	Protein of unknown function (DUF2012), putative	678	gaaattaatacgactcactataggGAGGGGCAAGAAGACTGTCAgttttagagctagaaatagc	gaaattaatacgactcactataggAGTTGTTTAGCCGTCGTGTGgttttagagctagaaatagc	GCCGATTCGAGTGCCGAGGGAGATTCACCGgtataatgcagacctgctgc	CTGAGCACGCAACTCGCACCCCACTCACCTccaatttgagagacctgtgc
LD87	LdBPK_301610.1	hypothetical protein, conserved	1149	gaaattaatacgactcactataggAGACAGTGGAGAGGAACCTAgttttagagctagaaatagc	gaaattaatacgactcactataggTTTGACGCAAAGAGCGACAGgttttagagctagaaatagc	ACAAGCCCACAGCCTCACACACGCATCAGGgtataatgcagacctgctgc	ACACGTGTAAGCCCTCCGGCGCGGGCGCCTccaatttgagagacctgtgc
LD88	LdBPK_320450.1	Protein of unknown function (DUF1279), putative	876	gaaattaatacgactcactataggCCCTCTTTCCTACGGACGAAgttttagagctagaaatagc	gaaattaatacgactcactataggACGCAAGACAGCTACCTCGTgttttagagctagaaatagc	CTCCTTGAGGCCACAGACATTCTCTGTCCCgtataatgcagacctgctgc	CGGTGTGTGAAGTAGAGACGCAACACAGCTccaatttgagagacctgtgc
LD89	LdBPK_343450.1	transmembrane/endomembrane-like protein	1914	gaaattaatacgactcactataggCTTCCCGTGCAGAGAGAGATgttttagagctagaaatagc	gaaattaatacgactcactataggTAGCGGCGTGGGCGTGTGCGgttttagagctagaaatagc	CCTCACAAGTGCATCGTCGCCTTGGTGTCTgtataatgcagacctgctgc	AAAGTTACAGCAAATCAGCTAGAAATGCCTccaatttgagagacctgtgc
LD90	LdBPK_350740.1	hypothetical protein, conserved	2190	gaaattaatacgactcactataggGAGAACACTTGTGGGCGCGAgttttagagctagaaatagc	gaaattaatacgactcactataggATGTCGTGGTGTGCGCAGTGgttttagagctagaaatagc	CAGCGCCGGCCCCACTCACAACTTCTTCCAgtataatgcagacctgctgc	GCTCTCATCTTGATCAGCTTCCTTTAACCGccaatttgagagacctgtgc
LD91	LdBPK_352550.1	Yos1-like, putative	336	gaaattaatacgactcactataggGGAGACGAACCGATCAGCAGgttttagagctagaaatagc	gaaattaatacgactcactataggTGATGAGGGGTACCGCAACAgttttagagctagaaatagc	ACGGAGCAAGTCACAGCCGGTAAAAAAAAGgtataatgcagacctgctgc	TCTCCTTTCCGCGCTTGCGTCCGTGGTCCAccaatttgagagacctgtgc
LD92	LdBPK_360170.1	hypothetical protein, conserved	858	gaaattaatacgactcactataggATCTCGATGATATGCAGGGGgttttagagctagaaatagc	gaaattaatacgactcactataggGGAATTGTGCGCCTGTGCCTgttttagagctagaaatagc	GTCGAACCGCGCTCTGTGCATCTTTCGCCTgtataatgcagacctgctgc	GCAGAAGGTCGGCCCGCAACATGACATCCTccaatttgagagacctgtgc
LD93	LdBPK_361080.1	hypothetical protein, conserved	1647	gaaattaatacgactcactataggAACATTGCTTGTAAGGCGCGgttttagagctagaaatagc	gaaattaatacgactcactataggTTCGATATAGGGTGACTGCGgttttagagctagaaatagc	CGGGCTCCCTAGGCATGAGTTAATGGTCCAgtataatgcagacctgctgc	TATGCACAAGCGAAAGCACGCCCGTCCTTTccaatttgagagacctgtgc
LD94	LdBPK_230540.1	hypothetical protein, conserved	855	gaaattaatacgactcactataggAGCACCCTCATAACGAAAGAgttttagagctagaaatagc	gaaattaatacgactcactataggGCGCGCACGCTCACAGAAATgttttagagctagaaatagc	GCACAGACCTTTGCTCCCGTACGCACGTGCgtataatgcagacctgctgc	TAATGCGCATACGCGAAGACATACCCACCCccaatttgagagacctgtgc
LD95	LdBPK_290220.1	hypothetical protein, conserved	804	gaaattaatacgactcactataggCTTTCCTGTTAGCCTGTGAGgttttagagctagaaatagc	gaaattaatacgactcactataggATCGGTAAAGAACATGTACAgttttagagctagaaatagc	TGATAGCAAACACCATCGGAAGGGCGCCCAgtataatgcagacctgctgc	GGCCCTCCCTCCGTCACGGGTCGACAGCCCccaatttgagagacctgtgc
LD96	LdBPK_250480.1	Kringle domain containing protein, putative	3444	gaaattaatacgactcactataggGTCACCACGCTCCACCGAAAgttttagagctagaaatagc	gaaattaatacgactcactataggAGGAGGGTGAGGGTACAGCGgttttagagctagaaatagc	TCCCCATTTACTTCTCTTGACTGTTTTCCTgtataatgcagacctgctgc	CGTGTGTGCATGGGTGTTAGCGGCTCACCAccaatttgagagacctgtgc
