# Supplementary material for: Systematic identification of genes encoding cell surface and secreted proteins that are essential for in vitro growth and infection in Leishmania donovani
Source: PLoS Pathog. 2022 Feb 24;18(2):e1010364. doi: 10.1371/journal.ppat.1010364 (PMC8903277; doi:10.1371/journal.ppat.1010364)
Supplement: S3 Table — Columns list the number of sequences that match the guide RNA sequence with a number of mismatches in the seed region and non-seed region of the protospacer adjacent motifs. A00 is a perfect match, A10 is the number of sequences in the genome that match with a single mutation in the seed region. A05 lists the number of sequences that match the guide sequence with 5 mutations in the more permissive non-seed region. All guides should have a single match for A00, the targeted cut site where the genome has been assembled. Guides highlighted in red do not have a perfect match to the assembled genome strain, but do perfectly match the UTR’s identified from the unassembled genome of the experimental strain. (XLSX) [file ppat.1010364.s003.xlsx]

## Sheet: Table S3
Type	A00	A01	A02	A03	A04	A05	A06	A07	A08		A10	A11	A12	A13	A14	A15	A16	A17	A18		A20	A21	A22	A23	A24	A25	A26	A27	A28
LD01_3	1														1	2	1	4	2				1	3	15	32	41	147	8
LD01_5	1							1								2	8	8	1			1	1	8	16	67	140	124	90
LD02_3	1														2	6	3	5	4				1	7	13	35	83	70	22
LD02_5	1		3	1	6	8	13	7	2			8	49	66	187	366	361	291	85			27	241	420	1168	2028	2379	1526	415
LD03_3	1														3	5	10	6	4			1	2	4	37	92	105	107	29
LD03_5	1						1		1				1	1	1	22	19	15	5				2	24	71	171	296	221	84
LD04_3	1							1						1	1	2	14	10	1			1		8	44	58	71	137	51
LD04_5								1								5	8	6	4				1	5	18	57	104	71	30
LD05_3	2														3	2		1						6	21	46	66	66	20
LD05_5	2													3		2	1	3					1	5	14	46	43	33	16
LD06_3							1				1				1	4	6	6	1				3	6	35	66	90	101	28
LD06_5	1															1	1	1						2	10	21	42	33	14
LD07_3	1												1		2	1	3	2						8	24	35	48	28	15
LD07_5	1											1	3	9	17	17	12	6	1			5	42	93	184	276	216	116	22
LD08_3	1													1	2	2	3	5						13	31	61	78	68	29
LD08_5	1													3	7	8	9	6	1				6	44	67	186	189	131	30
LD09_3	1			1		3								1	15	41	19	12	1				2	41	125	255	246	159	41
LD09_5	1															2		3							7	28	90	27	11
LD10_3	1																3	2	1				1	7	11	16	38	23	13
LD10_5	1													1	3	16	16	10	5				3	14	57	128	177	149	79
LD11_3	1													2		1	5						2	4	18	44	38	27	9
LD11_5	1					2	1								3	8	12	9	5					8	29	104	122	91	38
LD12_3	1													1	3	6	4	6					3	13	25	62	83	60	16
LD12_5	1												1	1	9	22	18	12	3			2	7	36	96	182	192	183	52
LD13_3	1														1	1	9	1	1				3	6	24	32	48	59	18
LD13_5	1					1	3							3	14	43	50	47	17			2	2	28	137	455	1013	596	168
LD14_3	1														1									1	6	15	29	29	5
LD14_5	1					1	2						1	1	4	5	10	9	3			1	3	13	51	93	125	118	32
LD15_3	1														2	2	3						4	6	18	30	26	13	10
LD15_5	1														2	7	8	9	5					5	18	83	118	133	78
LD16_3	1														1	7	6	2	3				2	21	39	101	102	72	25
LD16_5	1												1		3	2	3	7	2					8	13	47	71	52	30
LD17_3	1						1								1	4	4	10	2				1	14	25	87	104	118	26
LD17_5	1														4	12	8	7	1				2	13	52	163	154	118	40
LD18_3	1					1			1					5	13	20	28	22	10				6	27	116	276	452	335	120
LD18_5		1												1		1	7	5	1					1	12	22	57	54	19
LD19_3	1														1	3		2						6	17	34	56	38	8
LD19_5	1														2		3	1					3	3	11	23	50	34	9
LD20_3	1													2	1	2	4	2	4				2	9	13	42	49	18	21
LD20_5	1					1								2	7	4	26	21	2			1	4	16	66	129	174	157	55
LD21_3	1															1	5	1					2	2	18	35	23	30	11
LD21_5	1													1	1	1	3	4					1	3	14	36	59	31	6
LD22_3	1														1	3	4	2					2	6	34	41	49	54	12
LD22_5	1														1	2	6	3	1				6	12	28	50	76	44	7
LD23_3	1															4	4	4	3				4	5	18	67	87	71	41
LD23_5	1						1	1							5	9	13	24	4				1	7	30	122	216	208	75
LD24_3													1		3	4	5	2	1				6	24	64	75	102	84	16
LD24_5	1						1							2		4	3	6	1				2	9	27	57	96	93	26
LD25_3	1						1								1	5	5	4	5				4	10	36	85	153	99	37
LD25_5	1															1	1						2		15	20	34	11	5
LD26_3	1								1						1	1	3						1	2	15	26	33	32	12
LD26_5	1														4	14	16	16	11					16	41	132	250	187	58
LD27_3	1															1	3							1	7	15	37	26	9
LD27_5	1						2	1	1						2	9	9	19	7					4	24	75	203	193	89
LD28_3	1													1		4	3	4	1				8	20	19	170	114	63	16
LD28_5	1				1	1	1	68							1	5	9	9	4					5	34	97	136	108	22
LD29_3	1														1	1	3							1	14	15	38	22	14
LD29_5												2					2					6	9	16	29	32	33	18	9
LD30_3	1				1										2	4	7	11	3				2	9	51	95	124	65	26
LD30_5	1															1	1						1		2	8	10	5	1
LD31_3	1		1			1							2	2	6	3	7	12	3				5	16	58	74	107	99	26
LD31_5	1															1	2	2	2				1	11	17	46	59	51	30
LD32_3	1													1		2	8	4	1				7	26	52	88	103	67	23
LD32_5	1						2								3	4	7	7	4			1	1	3	29	46	107	105	33
LD35_3	1														1	1	2	4					1	1	14	42	56	55	56
LD35_5	1															1	2							1	11	13	29	28	8
LD36_3	1		1		1		1	1	1					10	4	12	18	14	1			6	23	52	111	177	220	195	57
LD36_5	1				1	2		1					2	1	5	7	9	12				7	9	37	78	113	109	82	37
LD37_3	1						2		1					4	8	16	18	9	7				4	18	86	221	254	170	46
LD37_5	1			1										1	9	2	8	14	4				1	13	55	86	131	116	55
LD38_3	1													1	2	3	6	5	3				1	1	21	70	126	99	47
LD38_5	1														2	6	8	7	1				1	7	29	54	71	75	16
LD39_3	1					1									3	2	4	8	2					6	24	52	62	71	39
LD39_5	1						1								1	6	4	2	1					4	10	22	39	29	13
LD40_3	1														2	4	2	1					1	3	19	37	44	40	9
LD40_5	1				1	2	1	2	1				1	4	16	26	104	76	28		1		11	55	184	452	685	622	206
LD41_3	1										4	6	19	2	10	18	16	6	3		71	60	71	54	94	135	165	119	51
LD41_5	1						1	2					1	4	9	8	19	8	3			4	19	50	127	200	218	125	40
LD42_3	1					1	1	1	1					1	2	11	14	11	2				9	15	65	129	181	143	50
LD42_5	1															3	3	2	1					3	16	34	41	46	25
LD43_3	1													1		4	1	1	1			1	2	13	39	45	82	55	17
LD43_5	1					1		2								4	12	4	2				1	8	29	112	162	137	50
LD44_3	1																2	1						6	8	27	43	21	9
LD44_5	1														1	1	5	2	1				3	6	19	38	59	90	16
LD45_3	1														1	7	5	4	2				1	4	19	59	106	57	28
LD45_5	1															2	8	1	2				2	11	15	63	56	42	14
LD46_3	1															3		1					4	6	10	28	35	33	7
LD46_5	1											1			4	9	10	10	4				5	21	83	114	139	114	55
LD48_3	1					1									3		2	7	1					7	26	36	59	54	22
LD48_5	1															1		1							3	11	19	19	5
LD49_3	1														1	1	1	2	2					5	16	33	58	25	11
LD49_5	1																	1						4	14	29	34	35	8
LD50_3	1														2	1	2	2	1					4	7	26	53	39	14
LD50_5	1															1		2						3	7	24	18	14	1
LD51_3	1						1								1	7	8	2	1					4	30	81	98	69	9
LD51_5	1					1									3	16	17	7	4			1	3	17	58	152	202	159	47
LD52_3	1											1					3	2					2	11	21	13	35	29	8
LD52_5	1						1																	3		6	13	10	6
LD53_3	1															1	2	7	5					4	12	32	58	53	14
LD53_5	1														1	1	2		1				1	3	9	22	37	40	7
LD54_3	1						2						1	1		2	9	6	1			1	7	13	29	56	95	90	22
LD54_5	1																3	5					1	3	13	39	54	37	12
LD55_3		1														2	2	1	2					1	19	30	37	21	21
LD55_5	1							1							3	2	12	1	1				2	3	15	52	83	96	18
LD56_3	1														2	7	4	5					2	3	21	70	100	110	48
LD56_5	1											5	3	3	4	4	2	1	1		6	118	89	80	71	103	77	59	22
LD57_3	1						2							2	6	16	27	24	15			2	13	36	106	214	348	305	127
LD57_5	1						1	1						3	4	32	24	19	5			2	13	41	123	212	245	157	57
LD58_3	1													1	2	10	9	7					1	8	30	112	145	109	47
LD58_5	1													1		3	2	3					1	4	16	59	85	61	27
LD59_3	1						1	1					1	2	19	19	13	9	3				7	35	82	160	198	124	47
LD59_5	1							1							3	3	4	1	1			1	2	4	16	51	68	67	34
LD60_3	1														1	1	8	1	2					3	33	60	52	59	11
LD60_5	1			2		1								3		1	6	7	2				3	11	38	79	97	98	35
LD61_3	1						1							5	3	7	8	4	1				1	24	51	60	100	64	23
LD61_5	1													1	1	2	2	1						7	11	34	56	28	17
LD62_3	1					1									4	4	8	3	5				1	8	36	54	74	56	12
LD62_5	1							2							1	3	5	1					1	3	33	32	57	30	11
LD63_3	1													1	2	10	23	8	2			1	2	13	68	157	223	115	31
LD63_5	1													1	2	5	6	2	4				1	10	20	78	91	94	40
LD64_3	1		1					1							1	15	7	4	1					6	25	63	73	59	26
LD64_5	1						1							1	9	6	5	25	1			1	6	22	43	84	123	105	50
LD65_3	1																4	4						4	4	31	43	36	14
LD65_5	1								1					1	3	4	7	12	4				1	5	36	87	130	193	93
LD66_3	1					1								1	8	8	9	18	2				2	20	46	138	222	138	89
LD66_5	1				1		2	1						1	4	7	17	14	8				2	19	43	125	165	108	22
LD67_3	1						2	1							3	8	27	14	7				1	6	30	125	236	190	83
LD67_5	1													1	2		3	3						4	21	36	40	26	8
LD68_3	1					1	5	1	1						2	4	23	7	8				1	13	23	73	186	109	45
LD68_5	1					1	1								5	10	15	11	1				3	8	62	159	171	132	29
LD69_3	1							1						1	6	6	10	1	1				3	18	35	86	117	137	26
LD69_5	1																3						1	2	8	12	30	20	5
LD70_3						protein			2				1	1	2	1	2	1	3				4	8	25	55	87	103	24
LD70_5	1														3	4	2	2	1					16	36	55	69	62	17
LD71_3	1							1							2	1	2	18					1	5	16	41	39	40	6
LD71_5	1												1	1	1	2	1	2	1			1	2	3	37	39	50	43	7
LD72_3	1															3	2							5	17	45	60	51	15
LD72_5	1													1			1							1	2	11	8	8	5
LD73_3	1														4	7	6	24					6	11	29	75	104	81	24
LD73_5	1													1	1	2	7	5	3				1	16	33	77	83	96	35
LD74_3	1			1			1							2	3	4	18	6	8				1	5	35	103	119	134	63
LD74_5	1				1									2	1		7	4	2					6	19	22	54	67	17
LD75_3	1														1	3	1	1	1				1	5	30	54	66	66	7
LD75_5	1														3		5	2					2	4	16	29	40	28	6
LD76_3	1													2	4	9	10	3	2				2	4	37	87	103	77	31
LD76_5	1															4	5	6					1	2	12	35	58	31	17
LD77_3	1						1								4	3	7	4	2			1	7	26	55	94	125	87	20
LD77_5	1				1				1					1	1	2	9	12	1					10	21	109	171	148	49
LD78_3	1													1	2	7	10	5	1				4	12	43	90	102	82	25
LD78_5																2		2	1				1	3	14	26	38	42	7
LD79_3						2	1					1		14	21	36	43	27	3			1	17	46	128	229	261	155	38
LD79_5	3													2	3	8	6	7	3				3	7	25	59	89	85	33
LD80_3	1						1									5	5	5	1			3		9	15	74	89	101	22
LD80_5																1	2							1	2	11	19	27	6
LD81_3	1													2	4	14	10	5	2			1	6	25	96	140	172	93	28
LD81_5	1													2		1		1							3	7	15	7	3
LD83_3	1							1										1	2				1	1	7	17	33	23	9
LD83_5	1																2	2	1					6	15	31	65	43	21
LD84_3	1								2						1	2	4	5	3					10	17	39	60	69	33
LD84_5	1															11	1	1	1				1	8	25	57	62	47	17
LD85_3	1								1						4	7	2	3	3					28	29	68	96	78	12
LD85_5	1															2	2	4	4					4	17	47	53	50	35
LD86_3	1															4	3	6	4					6	25	78	106	113	72
LD86_5	1												1		1	4	8	2					2	8	39	46	69	42	12
LD87_3	1							1						1	6	16	35	21	3				1	19	57	144	278	240	99
LD87_5	1															1		2						8	11	21	44	31	13
LD88_3	1														1	2	5	4	1					3	19	45	76	92	21
LD88_5	1														1									3	7	17	37	23	14
LD89_3	1				1	1	2	2					1	12	23	64	45	23	7			3	8	63	217	523	518	236	73
LD89_5						1			2					3	6	9	28	30	15				2	17	51	143	327	327	182
LD90_3	1				3										4	11	10	14	6				4	20	55	189	177	172	54
LD90_5	1															3	6	20	2				1	5	33	82	153	143	46
LD91_3	1													2	3	3	2	2	2				2	11	16	43	64	58	19
LD91_5	1								1					1	1	3	3	1	1				2	9	27	45	95	59	28
LD92_3	1					1	2							2	5	9	16	18	6				2	18	48	134	189	142	52
LD92_5	1						1							1	1	3	4	6	2				4	6	19	49	63	70	32
LD93_3	1															4	2	3	4					6	14	38	129	156	65
LD93_5	1															1	8	2						1	8	31	40	30	14
LD94_3	1														1	3		3				1	2	9	11	35	53	30	11
LD94_5	1																2	3						6	26	41	73	40	19
LD95_3	1							1								2	2	3	1						14	77	87	58	23
LD95_5	1						1								1	4		1					1	4	16	26	30	28	17
LD96_3	1														2	27	1	6				1	6	28	48	88	82	76	21
LD96_5	1					1						1		1	2	3	4	4				1	1	11	23	61	76	83	26
