# Supplementary material for: Systematic identification of genes encoding cell surface and secreted proteins that are essential for in vitro growth and infection in Leishmania donovani
Source: PLoS Pathog. 2022 Feb 24;18(2):e1010364. doi: 10.1371/journal.ppat.1010364 (PMC8903277; doi:10.1371/journal.ppat.1010364)
Supplement: S4 Table — LD54 primers were used with the PAC and BLA sense primers. Integration of all others were assessed with the PAC and BLA antisense primers. (XLSX) [file ppat.1010364.s004.xlsx]

## Sheet: Table S4
Table S4 List of diagnostic primers used in this study. LD54 primers were used with the PAC and BLA sense primers. Integration of all others were assessed with the PAC and BLA antisense primers.
Library ID	Sense primer	Antisense primer
LD01	CTGGCCTCATCTTTTTGCATTG	GAGAGAAGGTTGCTGGTCGATATG
LD02	CAGCTAGCACACGCTCCACTTC	CGGTGCGATGAAGACATACTTG
LD03	TGTGTTGCATTCTGATCGCAC	CGAGGTGTTAAGGCGATACAGGTG
LD04	GTGTGTAAGAGCCAATCTTCTCCTCTC	CGTTTCAGCGGACAGGAACTG
LD05	TTACGTTTCCCGTGATCTTCCAC	GCATGTTCTGTTGCTTGAAAACTG
LD06	CCACCGATTCTCTCCGTCTGTCTC	GCATCCTGCACCGGATTATCG
LD07	TCTTCAGCTCGGTTTCTCTTGTTG	CACGAAGGCATCAGGACTTG
LD08	GTGCCACGGCAGTTGTTTGC	GCGTTCTCGAAGTTGAGCTGC
LD09	CCGCTTTTTGCTCCGTTCTTC	CCGACTCGCACTTGTACAGCT
LD10	AACTCTCCCGACCTCGTCAAG	GTCTGTTACCTGCTTTGCCGTC
LD11	GGAGGCGGTTGTCTTTGAAGAGG	GGTCCGTCAGCAGCACACG
LD12	ACTGCTTACATGCGCCTCCTC	GTCGTGAGCTCGCTGTCCTC
LD13	GTCATGCGCATCTGTACTCGTAC	AGCTCATGTGCTGGACCGTG
LD14	GGAACTTCGAATGCGCGTAGC	CTCCCTATCCGACTCGTCGA
LD15	CCCTCGTCGTCCTACCTTCTG	CAACTGAATCGCCGTCTTGC
LD16	CACGGCGAAGTGGGACTTG	TTCTCGTAGCCCACGTTCACG
LD17	ACGTACACACGGCGAGAGAGC	CGCACATCAACAGTCGGAGG
LD18	GTGCCTGCTAACGTCCACTTCTC	CTTCGGTCCATCGATTTGCC
LD19	CCTGTGGCGTTTACTCGTG	GCCATAGGACAGGCTAATCACATC
LD20	AGTCGAACTCACGTGCACAAAC	AAGAGAAAGAGCAGCAGCAGC
LD21	GCACTACCCCCTCCATCTTC	ACCTCGGATACCTTTGTCAACGTC
LD22	CCTCCCTTACATCTCTTGCTCCTCTC	CTGCGTGACGTACTTGAGCTCCTG
LD23	GATCTACACGCACGACCTTGTC	GACTCACTTGCCTCGAGAGC
LD24	CGTCTTGTGCGTCCCTCG	CAACAGGATGCGACCAATGC
LD25	ATCGCACCTTCTGTCTCCGTTG	GTGAAGTCCATCACATTCACCG
LD26	CTTTGCCACCCTTCGTACTCGTTTC	GGGAACTTCCTCCTCGACAACC
LD27	AAACCACAAGCTGGAAGTGTCG	GCGTATTGGGCGTACGTTAC
LD28	GCAGAGAGACAGACGTAATCATCGAC	CAACGGAGCGAAGGACCAAC
LD29	GATCGGACTGCACGCTTCG	CACGCGGCTGTAGTTGTGCC
LD30	ATCGCACCTTCTGTCTCCGTTG	CTGTGAAGCATCATCCACCTTG
LD31	TACCGTGCTTTCGAGACTATCG	GCCGAGCATAAGGTGTGG
LD32	GCCTGTGTTCCCTCCTTTCC	CTCGAAAGTGGTGCCTTCTG
LD35	AGTGTTGGCGGTTTTCTTTTTCTTG	ATGCGGTAGGTGTTGGCGTAG
LD36	CGAAGGAAGGTATGCGTTGG	GAAGGAGACGAAGAACCAACATGC
LD37	CTTGGCATCTAGAGCTCTTTCG	GACACGTCACACACGAGCAG
LD38	ACAGTGTGACTACTTCCTCGCAG	TGTCTGGTGCTGGCTTTCATC
LD39	CATCTCTGACATTGCACGGATAC	CAATGAAGGGCACATGATATACG
LD40	GTTGCTCTTACCGTTCTCGGCC	GTGGGAAGTGTGCCGTCCTTC
LD41	ACGCTTAGGCACCTCTTTCTCAC	AGCTTCTCCTTGCACCAGTAGTAAG
LD42	GCTTTACTTCTTGTACTTCGGTGAAC	GGCGAATTCGTCGGTGAT
LD43	TGCGGCGATATTGTAGAGGC	CAGGAGTGGTGGAGCTGGAAGT
LD44	CTCCTCCTCCAGTGTGAGAGTG	CTGCTGCTGCACCTTTGTC
LD45	CAGCAAAGGAAGCAGGTGATTG	GGCGCCGTTAGTAGGAAAAGA
LD46	CGCGATCGTATGCACACG	CCTGCAGCTGATCAAATGGC
LD48	CAACCACATTATCACATTACTTCCCTC	CTGTTGTCATCACCTCGATCG
LD49	TACATACGCCGACTCTCTCGTG	CGGTCGTTGTGGTCTTCG
LD50	GTTCCTGTGGCTTTTTGCTCG	GTACAGATCCGAGGTCGGC
LD51	TTCTCTGCCACGCTCCTCTC	CATCTCGTCGTCATCAATGTCCAA
LD52	GCACACGCACACACGTG	CGCACACTCTTGACAAGGCTC
LD53	CAGCTGAAGCTTATCGTGACACAC	GAGAAGACGTCGGCGGACTG
LD54	ATGTCGCGCGTAGTCGTGATG	CGTGAGTGCGCCGTTCAT
LD55	GAAGACGAGAACGCGTGATTTC	GAAGTGGTGTCCAGCAGTGTG
LD56	GGCAGCAACGGAAACGGAG	CGGCGAAAAAGGTACGTGATG
LD57	GGTGCCTGGTCTAGGACGGAAG	GACGACCGCATCGTCATCTG
LD58	CTGCAAGTGTCGTGTGAAGC	CCACGGGTGAGATGAGAATTG
LD59	CTCCACTGACGTGTCTCTACACC	GGATATCTCCGTAGTATCCACGAGATTC
LD60	CGACATTCCTTTTGCTCGCATTC	GTTTAAGCACATTGTACGTGTTCAGGCC
LD61	CGCTGGCTTATAAAACAAGCTCAC	GGATGTTACTAACGGACGCG
LD62	AGTGCGAGCAGTTTGGGTTTC	TAGTGGTACTCGTAGTCGAACAGGACAGTC
LD64	TCTCTCGCTTCCTTACTTTTCTTGTTTTC	GAACGTTTCGTTGCACTTCG
LD65	GAAAAGGGACATTTTGAATTTAGGCATCAC	GCAGCCACCAGGTTCGATTTG
LD66	CGCCAGCTCCTGCTTACTGG	GACGAGGCCGCAGTTCTG
LD67	CGATATGTATATGCGCACACGTC	CCGCCTTCATGCCTAGG
LD68	CCCGTGTGATTTCTGTACGTTCTTTC	TAGTCGAGATCTTCCTGGGCCATG
LD69	TTGTTTGTACTCCTCAGAACGCAG	CGGCAGGGACATGTAACCTG
LD70	AGTCGATGATCAACACTGGCTTC	GCCGTTCCCGCAGTATATCTTG
LD71	GATCGCTTTTTTTTGTTCCTTTCTC	AACCGCTTCTCCAGCTCTG
LD72	CGACGAAACACTGTGGGACG	CCAACTCGACACGTTCACTTCG
LD73	CTGCTGCTTTCCGTGTTCCC	GCACCAGATCGCCAGTGAATC
LD74	ACCACTACCGCCATCGAATATC	CTTCTGGCCTTGACGTCG
LD75	GCTCCCAGCCCCAGC	GCCTTGAAGTACATGGTCAGAGG
LD76	CTTTCTGCTTTCCACGCGTCTAC	CGTTACCGTGACCACCACCT
LD77	CTTTCGTCCTCTCGCTCTCCTC	ACAGGAACGTAGCCCAGGAAGC
LD78	CATCATGACAGCATCACGACAGA	ACACCAGAGATGATGCCGATAAG
LD79	GTCGATAAGCGCCGTAAGAGC	GTCCGTGCTATCGGCGAGTC
LD80	GATCTGCCTATCCTGCTGCTGC	CTCGAGCGAGCCGCTG
LD81	CTCCTCACTGCCATGTTTTCGTAG	GCTGTTCGGCACTACACGC
LD83	ACAACCGTGTATGCTGTAGTAAGTTTG	TGTGCTCAAAACCGTCTTTTTG
LD84	CAGGCAGAGGAGTCACAGGC	CTGTGTTTGTATGTATGGGGTGGTG
LD85	TCTCCATCTTTCCCTACCCCTC	TAGACGTTCTTGACGGCCAG
LD86	CACGTTTCTCTTCCCCTCTGG	CGCTGAAGGAGCCGTCG
LD87	ACGAACTCTATCTGCTGCACTTCTC	GGAGCGGAATTCAAACTCG
LD88	CAACACGTCAACACCGACTCTC	GCGGCACTAATATCTTGTTAAGGACAATG
LD89	CGCATACGCACATAGTTGTACGGAAG	CTCTCCCAAGTCACGCTGTACGTG
LD90	CCTGCCTCCCTGATCGTTTG	GCAGCTGCATCACTTTATCCTTGC
LD91	CTCTATAGATATAGTGCTGCATCGCCTCTTTC	GTCATTGAAGGCGGTGTCCTG
LD92	GCTGACGTCAACGCACAGTTTC	GCGGTAACTCGTCTTGTCCAGC
LD93	CACCACCACTTCTGCCTTTC	CCACAGATCGCGCACATG
LD94	ACACAACACACACGAATCTTTCG	CGCCATGAGCGAAAATCG
LD95	CCTACTATCTTGCTGCTCTGACCCTTTC	GTAGTGCCGAATCAACAAGTAGAAGGTG
LD96	GTGTGCGTCCTGCAGCGTAC	GGTGAGAGTACACAACGGCATCG
PAC	ACACGTAAGCCGGGAGCCTAAG	TCAATGTGTCGATCTGGGTCAAC
BLA	GACAGCCGACGGCAGTTG	CCGTTGCTCTTTCAATGAGGGTG
