# Supplementary material for: Systematic identification of genes encoding cell surface and secreted proteins that are essential for in vitro growth and infection in Leishmania donovani
Source: PLoS Pathog. 2022 Feb 24;18(2):e1010364. doi: 10.1371/journal.ppat.1010364 (PMC8903277; doi:10.1371/journal.ppat.1010364)
Supplement: S5 Table — (XLSX) [file ppat.1010364.s005.xlsx]

## Sheet: Table S5
Table S5 List of primer sequences used in the repurposing of PTB008 to PTBLE and for constituitive overexpresssion of select genes.
Primer	Sense primer	Antisense primer	Purpose
LD04_ORF	aaaaagctagcATGGCGAACTCGAGCTTACTCCG	aaaatctagaTTACAGATCGCCCTCGCCGTCT	ORF
LD10_ORF	aaaaagctagcATGGCGTCGTTCAAGTGC	aaaatctagaTCAGATTTTGCCCATCAAGGTATTC	ORF
LD11_ORF	aaaaagctagcATGCTTTGCACTCTCATCGCTGC	gtgtgttctagaTCACAGGTCACCAGCTTCGTCGG	ORF
LD18_ORF	aaaaagctagcATGTTCCCTCCACCTCGCCTGT	aaaatctagaTCAGACCATGCTGTTTGGGCG	ORF
LD63_ORF	aaaaagctagcATGGCTTGTTTTGCCAGACTTGG	aaaatctagaTTAGATGCCCTCCTTGAACTCCTTC	ORF
LD67_ORF	aaaaagctagcATGTCCAAGTCTATTGCTGTAATCGCTG	aaaactcgagCTACATGGCAGCAGCCGCATT	ORF
LD81_ORF	aaaaagctagcATGCGGCGCCTCTTCCTG	aaaactcgagTCAACCAGGGATAAGTGGGTCATCAG	ORF
PTBLE_MCS	CTAGCgcggccgcGGATCCTCTAGAc	tcgagTCTAGAGGATCCgcggccgcG	PTBLE MCS
pTB008_mut_nhei	GCTAGCATGGAGACGATTAACATCGCTAAG	GGCTGCTGTGGAGGTGTG	Mutagenesis of PTB008
pTB008_mut_xhoI	GTTCGCGTAGctcgagGGATCGGAGG	GCGAAGTCCGACTCTAAG	Mutagenesis of PTB008
